# Supplementary material for: A comprehensive analysis of carotenoids metabolism in two red-fleshed mutants of Navel and Valencia sweet oranges (Citrus sinensis)
Source: Front Plant Sci. 2022 Oct 18;13:1034204. doi: 10.3389/fpls.2022.1034204 (PMC9623303; doi:10.3389/fpls.2022.1034204)
Supplement: Supplementary file 2 [file DataSheet_2.xlsx]

## Sheet: Table S1
Table S1. Internal quality parameters of Navel and Kirkwood fruits harvested in October and December. SST: soluble solids content; TA: titratable acid; MI: maturity index. Asterisks indicate significant differences between Navel and Kirkwood varieties by unpaired Student’s t-test (p<0.05).
	Navel		Kirkwood
Parameter	October	January	October	January
SST (ºBrix)	11.45 ± 0.07*	11.35 ± 0.21	10.10 ± 0.03	11.25 ± 0.19
TA (mg citric acid/100 ml)	1.28 ± 0.01*	0.60 ± 0.05	1.60 ± 0.01	0.67 ± 0.03
MI (SST/TA)	8.96 ± 0.06*	18.66 ± 0.27*	6.31 ± 0.02	16.79 ± 0.09

## Sheet: Table S2
Table S2. Internal quality parameters of Valencia and Ruby fruits harvested in October and December. SST: soluble solids content; TA: titratable acid; MI: maturity index. Asterisks indicate significant differences between Valencia and Ruby varieties by unpaired Student’s t-test (p<0.05).
	Valencia		Ruby
Parameter	October	April	October	April
SST (ºBrix)	7.80 ± 0.02	11.70 ± 0.21	7.85 ± 0.07	11.95 ± 0.20
TA (mg citric acid/100 ml)	1.92 ± 0.09	1.24 ± 0.06	2.02 ± 0.09	1.15 ± 0.04
MI (SST/TA)	4.06 ± 0.08	9.49 ± 0.16	3.88 ± 0.08	10.39 ± 0.54

## Sheet: Table S3
Table S3. Chromatographic and spectroscopic characteristics of carotenoids found in the flavedo and pulp of the four orange varieties. *Identified using authentic standards; sh, shoulder; NI, not identified; R, only detected in Kirkwood Navel and Ruby Valencia.
Peak number	Retention time (min)	Carotenoid	UV-Vis absorption maxima ( l nm)
1	16.1	NI	328(Z), 409, 431, 458
2	17.4	*All-E-violaxanthin	415, 438, 468
3	18.8	Neoxanthin isomer	412, 435, 464
4	19.9	Luteoxanthin	396, 421, 448
5	20.6	Neoxanthin isomer	sh, 438, 469
6	22.9	*9-Z-violaxanthin	328(Z), 412, 436, 464
7	23.3	NI	sh, 416, 441, sh
8	24.5	NI	sh, 416, 442
9	25.3	Mutatoxanthin isomer	sh, 427, 450
10	26.0	*Lutein	sh, 443, 472
11	26.4	Mutatoxanthin isomer	sh, 427, 452
12	28.7	*Zeaxanthin	sh, 450, 475
13	29.9	*Antheraxanthin	329(Z), sh, 441, 469
14	30.4	*15-Z-Phytoene	285
15	32.7	α-cryptoxanthin	sh, 446, 473
16	33.0	*Phytofluene isomer	331, 346, 364
17	35.9	*Phytofluene isomer	sh, 347, 363
18	36.0	*β-cryptoxanthin	423, 450, 479
19	37.3	RNeurosporene isomer	sh, 433, 461
20	38.8	*ζ-carotene	378, 399, 424
21	40.6	RNeurosporene isomer	sh, 433, 461
22	44.0	*β-carotene	sh, 452, 478
23	46.4	Rδ-carotene isomer	431, 457, 487
24	47.5	Rδ-carotene isomer	431, 457, 487
25	57.9	R13-Z-lycopene	359 (Z),438, 465, 495
26	70.8	Rall-E-Lycopene	446, 472, 504

## Sheet: Table S4
Table S4. Primers sequences used.
Gene	Application	Sequence (5’ – 3’)	Orientation
Actin	qRT-PCR	TTAACCCCAAGGCCAACAGA	F
		TCCCTCATAGATTGGTACAGTATGAGAC	R
DXS1	qRT-PCR	CGTGTTTTCAACACACCTGACG	F
		AAGCCCCGAAGTCTTCCTCAT	R
DXS2	qRT-PCR	GTTTTCAATGCTCCCAAAGACCGG	F
		TTCCAAAGCAATCATATTCACTCTCAGAC	R
HDS	qRT-PCR	CTGCCGGAAATTGGACTTCC	F
		CCATCCTGAAGAAGGGTACC	R
HDR	qRT-PCR	AGACCGTGGAATTCCCTCATACG	F
		AGGCACCGGCTGTCACC	R
GGPPS1	qRT-PCR	CCGAGGTCAGCCCTCAAACC	F
		CTCAGGCACGAGATGGGGG	R
GGPPS3	qRT-PCR	CTTTTGAACATATCGCTGTTTGTACAA	F
		TCTTTTTCGGCTTGGCCG	R
PSY	qRT-PCR	GGTCGTCCATTTGATATGCTTG	F
		CCTAAGGTCCATCCTCATTCCT	R
PSY2	qRT-PCR	AATGCATTTTGTGTAAGCCCTGCT	F
		TGTCCCTAAAAGGCTTGATGTGTAAATTG	R
PDS	qRT-PCR	TCCCTTCTAAGTGTGTATGCC	F
		TGCAAGCTCCTTCATTGTAGC	R
ZDS1	qRT-PCR	ACAATCTGTTTGAGGCGCAG	F
		CATAGGTATTGGAAACCCTTACTCC	R
ZDS3	qRT-PCR	CATGGATAGTATGGGATGAGCAATCTG	F
		AATGAACAAACGTTTGTGTAGAGGTC	R
ZISO	qRT-PCR	GCAGCGTCACTGGGTTTAAT	F
		GTTCGCCTCTTCACAGCTTC	R
β-LCY1	qRT-PCR	GAACCAGGAGCTTAGGTCTG	F
		GCTAGGTCTACAACAAGGCC	R
β-LCY2a	qRT-PCR	GAGCAAGTCTCATCGCGTCATAGTG	F
		ACTTTAGCCTTATGAAACTTAACTCCATTTG	R
β-LCY2b	qRT-PCR	GCAAGTCTCATCGCGTCATGGTA	F
		ACTTTAGCCTTATGAAACCTAACGCCATTTA	R
ε-LCY	qRT-PCR	AAGGTGTGTCGAGTCAGGTGTTT	F
		CCTGCAGGGGACAATCATATCATGTT	R
β-CHX	qRT-PCR	GGCTCATAAAGCTCTGTGGC	F
		CCAGCACCAAAACAGAGACC	R
β-CHX2	qRT-PCR	AGAAGAGGAAACCGAAGAGCTTGAG	F
		GATTGCTGCAACAAGGTAGGTTTGT	R
NCED1	qRT-PCR	CCACGATGATAGCTCATCCG	F
		CCACTTGCTGGTCAGGCACC	R
NCED2	qRT-PCR	CTTCCCAACGAAGTCCATAG	F
		GGATTCCATTGTGATTGCTG	R
CCD1	qRT-PCR	AACTTCTAGCACTCTCAGAGGCG	F
		GCATAGCCAAAGGTAAACATCTCGC	R
CCD4b	qRT-PCR	CAGCAAGAAATTTGGAGTTG	F
		GCTCCCCTCCAAAGCAACC	R
HSP21	qRT-PCR	GGGGAAGAAGAAGAGTGGCC	F
		TGTCGACGATTTTGGCAGTGG	R
FIB1	qRT-PCR	CGATGATGATGAGTGGGGCCC	F
		CCCATAAAACGAATCCACAAGCGC	R
FIB2	qRT-PCR	GGAGCTCCCGCCGCTTAC	F
		GTTGGATTGAGCCGCTCAAGAC	R
PYP1	qRT-PCR	GTCAGGATGGCAGCTAGA	F
		CAACTTGATA GTCTCGCCTGTT	R
PYP2	qRT-PCR	GTGAGGATGGCAGCACGG	F
		TATGTTTACAGTGTGTCACGAGCC	R
PYP6	qRT-PCR	GTCAGGATGGCGACTACA	F
		CAGCCTAGCAGCTGTTACTGTC	R
β-LCY1	Sequencing	GCTCTAGCCTTGTAGGAAAGCCATGG	F
		GCGAATTCCGTGTGCACCTTAATCTGTATC	R
β-LCY2	Sequencing	GCATGGCAACTCTTCTTAGCCCG	F
		GCCTCGAGATCTTCAAATGGTTCAAG	R
ε-LCY	Sequencing	AAATGGAATACTACTGTCTTGGAGCTC	F
		CTATAAAGTCAGGTATGTTCTTAC	R
		GGTTGTGGCCCAGCTGG	F
		GATCCGGGCCAATAAGTCC	R
		CATGGACTACAGAGACTGTAC	F

## Sheet: Table S5
Table S5. Carotenoid content and composition (μg g-1 FW) in the flavedo of Navel and Kirkwood at four different stages of fruit development. A+Z is the sum of antheraxanthin and zeaxanthin. Violaxanthin is the sum of all E-violaxanthin and 9-Z-violaxanthin. Other xanthophylls are the sum of α-cryptoxanthin, β-cryptoxanthin, neoxanthin and non-identified xanthophylls (Table S2). Nd, no detected. D…
	Navel				Kirkwood
Carotenoids (μg g-1 FW)	September	October	December	January	September	October	December	January
Phytoene	2.21±0.05*	1.75±0.44*	14.86±0.86	20.61±5.77*	10.15±0.91	8.60±0.28	25.42±17.23	76.93±10.4
Phytofluene	0.03±0.02	nd	2.13±0.27*	1.95±1.26	nd	nd	0.60±0.33	2.43±0.72
Lutein	26.08±0.65	14.90±1.79*	0.80±0.05	1.20±0.64	19.45±2.68	6.05±0.54	0.68±0.15	0.62±0.15
α-carotene	4.52±0.16	0.79±0.28	nd	nd	2.45±1.71	1.20±0.18	nd	nd
β-carotene	2.10±0.04	0.26±0.02*	nd	nd	1.09±0.77	0.58±0.16	nd	nd
A+Z	4.31±0.12*	0.16±0.01	2.11±0.13*	nd	0.48±0.26	nd	0.43±0.13	nd
Violaxanthin	5.20±0.47	6.32±0.89	74.95±8.42*	115.18±18.51	5.22±0.42	4.76±0.71	38.24±2.53	96.01±19.24
Other xanthophylls	6.68±0.21	0.53±0.04*	18.55±1.12*	15.84±2.17	6.34±0.87	0.90±0.13	12.25±2.41	24.93±4.78
Total carotenoids	51.13±3.22	24.71±2.94	113.40±12.69	154.78±36.81	45.18±8.75	22.12±2.27	77.62±24.45	200.92±36.42

## Sheet: Table S6
Table S6. Carotenoid content and composition (μg g-1 FW) in the flavedo of Valencia and Ruby at four different stages of fruit development. A+Z is the sum of antheraxanthin and zeaxanthin. Violaxanthin is the sum of all E-violaxanthin and 9-Z-violaxanthin . Other xanthophylls are the sum of α-cryptoxanthin, β-cryptoxanthin, neoxanthin and non-identified xanthophylls (Table S2). Nd, no detected. D…
	Valencia				Ruby
Carotenoids (μg g-1 FW)	September	October	January	April	September	October	January	April
Phytoene	1.63±0.49*	1.53±0.55*	1.44±0.20*	4.91±0.08*	10.70±0.73	12.86±2.23	22.90±3.22	99.00±14.08
Phytofluene	0.11±0.07	nd	nd	nd	0.09±0.01	nd	nd	nd
Lutein	23.80±0.59	14.90±1.80	1.25±0.10	4.76±0.64	23.03±2.77	16.08±3.57	1.56±0.19	4.18±0.45
α-carotene	3.56±0.91	2.43±0.25	nd	nd	2.76±0.85	3.20±0.64	nd	nd
β-carotene	1.76±0.64	1.14±0.23	nd	nd	1.29±0.68	1.58±0.05	nd	nd
A+Z	1.97±0.03	6.40±0.90*	6.78±0.37*	6.48±0.75	1.76±0.06	0.81±0.19	8.85±0.01	9.21±1.81
Violaxanthin	7.46±0.68	1.79±0.64*	80.23±5.48*	88.56±17.63	6.75±0.87	5.94±1.43	54.26±1.32	103.81±23.75
Other xanthophylls	4.44±0.04*	5.00±1.51	19.22±0.81*	17.74±2.90	6.20±0.32	4.20±1.56	11.50±1.18	24.66±2.23
Total carotenoids	44.73±4.47	33.19±4.18	108.92±10.76	122.45±17.46*	50.23±10.3	44.67±9.23	99.07±7.76	243.39±26.52

## Sheet: Table S7
Table S7. Polymorphism in the sequence and corresponding amino acid changes of ε-LCY, β-LCY1 and β-LCY2 genes.
Gene	SNP	Nº nucleotide	Nucleotide	Amino acid
ε-LCY	1	150	G/A	A/T
	2	175	G/A	K/R
	3	241	G/A	N/S
	4	1069	C/G	R/P
	5	1181	G/A	P
β-LCY1	1	10	T/G	L/V
	2	148	T/G	G/M
	3	188	A/G	E
	4	284	C/T	G
	5	290	G/A	P
	6	323	G/A	G/E
	7	489	A/G	N/D
	8	503	G/C	G
	9	570	T/C	F
	10	650	A/T	A
	11	674	G/A	G
	12	693	C/G	V
	13	705	G/T	K/N
	14	757	C/G	Q/E
	15	826	C/G	Q/E
	16	994	A/G	K/R
	17	1315	A/T	R/W
	18	1347	T/C	S/P
β-LCY2	1	77	C/A	P/H
	2	87	C/G	S
	3	200	T/A	V/E
	4	215	A/T	D/V
	5	285	A/T	P
	6	325	A/G	S/G
	7	328	G/A	V/I
	8	418	G/A	V/I
	9	452	C/T	S/L
	10	458	A/C	G
	11	463	A/G	K/R
	12	488	C/T	H
	13	633	G/A	G
	14	693	G/C	E/D
	15	774	C/T	D
	16	951	C/A	S/R
	17	1053	A/G	P
	18	1068	T/C	A
	19	1074	G/A	G/S
	20	1090	A/G	I/V
	21	1099	G/T	A/S
	22	1122	A/G	R
	23	1143	C/G	A
	24	1164	A/G	E/D
	25	1345	T/C	Y/H
	26	1143	G/T	L/F
	27	1465	G/C	V/L

## Sheet: Table S8
Table S8. Levels of ABA, ABA-GE and ABA catabolites (DA and PA) at four stages of development in flavedo of Navel and Kirkwood (Fold Internal Standard). Data are the mean of three biological replicates ± SD. Asterisks indicate significant differences between Navel and Kirkwood varieties by unpaired Student’s t-test (p<0.05).
Fold Internal Standard	Navel				Navel Kirkwood
Flavedo	June	July	October	January	June	July	October	January
ABA	0.69 ± 0.04	1.03 ± 0.06	3.52 ± 0.44*	34.38 ± 16.80	0.37 ± 0.10	0.44 ± 0.13	1.29 ± 0.17	26.09 ± 0.85
ABA-GE‫	1.43 ± 0.05	4.54 ± 1.13	16.13 ± 2.26*	14.10 ± 2.11	1.14 ± 0.21	4.67 ± 1.24	9.63 ± 1.45	13.25 ± 0.64
Dihydrophaseic Acid (DA)	33.97 ± 0.79*	29.97 ± 2.41	25.24 ± 3.73*	12.07 ± 2.71	19.61 ± 3.01	35.29 ± 6.39	16.68 ± 2.51	15.31 ± 0.26
Phaseic Acid (PA)	82.81 ± 4.21*	81.88 ± 6.51	94.26 ± 13.13	69.29 ± 14.42	54.97 ± 9.35	94.26 ± 16.70	75.93 ± 11.87	69.82 ± 0.64

## Sheet: Table S9
Table S9. Levels of ABA, ABA-GE and ABA catabolites (DA and PA) at four stages of development in flavedo of Valencia and Ruby (Fold Internal Standard). Data are the mean of three biological replicates ± SD. Asterisks indicate significant differences between Valencia and Ruby varieties by unpaired Student’s t-test (p<0.05).
Fold Internal Standard	Valencia				Ruby
Flavedo	June	July	October	April	June	July	October	April
ABA	0.67 ± 0.06*	0.38 ± 0.14	0.28 ± 0.07	2.31 ± 0.18	0.35 ± 0.05	0.26 ± 0.05	0.23 ± 0.03	1.96 ± 0.17
ABA-GE‫	1.37 ± 0.20	3.69 ± 1.82	9.76 ± 1.39	5.97 ± 0.34	1.21 ± 0.22	3.18 ± 0.57	9.27 ± 2.74	6.92 ± 0.66
Dihydrophaseic Acid‫	29.70 ± 1.95	37.91 ± 15.42	28.02 ± 4.82	21.32 ± 0.58	26.41 ± 4.82	29.32 ± 3.23	28.42 ± 3.57	20.28 ± 2.96
Phaseic Acid‫	63.12 ± 5.24	89.95 ± 35.17	95.55 ± 2.48	55.56 ± 1.43	62.45 ± 9.95	66.53 ± 9.48	105.56 ± 13.85	58.89 ± 6.78

## Sheet: Table S10
Table S10. Relative gene expression values in the pulp of Navel and Kirkwood. Data are the mean of three biological replicates ± SD. Asterisks indicate significant differences between Navel and Kirkwood varieties by unpaired Student’s t-test (p<0.05).
		Navel							Kirkwood
Gene		June	July	September	October	November	December	January	June	July	September	October	November	December	January
DXS1	MEAN	0.21	0.28	0.08	0.27	1.02	1.66	0.68	0.36	0.34	0.08	0.15	1.19	1.74	0.7
	SD	0.01	0.02	0.01	0.03	0.08	0.06	0.06	0.02	0.01	0.01	0.04	0.05	0.11	0.06
DXS2	MEAN	1.4	1.40*	0.2	0.48	0.75*	0.54	0.15	1.62	1.85	0.27	0.23	0.52	0.64	0.15
	SD	0.1	0.06	0.01	0.06	0.04	0.02	0.02	0.05	0.07	0.05	0.07	0.01	0.07	0.01
HDR	MEAN	0.36	0.66	0.18	2.14	1.06*	1.07*	0.24*	0.36	0.51	0.41	0.16	0.72	0.64	0.1
	SD	0.05	0.06	0.06	0.19	0.05	0.02	0.02	0.02	0.04	0.06	0.01	0.02	0.03	0.01
HDS	MEAN	0.15	0.24	0.26	0.39	1.67*	1.54	1.21*	0.15	0.2	0.05	0.9	1.25	1.68	2.9
	SD	0.03	0.01	0.02	0.02	0.09	0.07	0.07	0.01	0.01	0.01	0.06	0.05	0.09	0.47
GGPPS1	MEAN	0.83*	0.56*	0.79*	1.2*	1.07	1.41	0.48	0.55	1.57	1.55	0.47	1.19	1.5	0.49
	SD	0.05	0.02	0.05	0.13	0.06	0.04	0.09	0.03	0.05	0.31	0.14	0.02	0.07	0.04
GGPPS3	MEAN	0.76	0.9	1.10*	1.90*	0.8	0.71	0.21	0.75	1.01	1.99	0.48	0.82	0.7	0.23
	SD	0.04	0.03	0.07	0.24	0.04	0.02	0.02	0.05	0.03	0.25	0.14	0.04	0.03	0.02
PSY	MEAN	0.29	0.37	0.58	0.91*	1.23	1.67	0.7	0.27	0.27	0.62	0.36	1.39	1.74	0.73
	SD	0.1	0.05	0.06	0.18	0.06	0.06	0.1	0.1	0.07	0.12	0.06	0.08	0.07	0.11
PDS	MEAN	0.16	0.26	0.18	1.20*	1.1	1.32	0.41	0.18	0.22	0.26	0.33	1.15	1.33	0.41
	SD	0.01	0.02	0.01	0.17	0.07	0.06	0.04	0.01	0.02	0.03	0.02	0.04	0.09	0.04
ZDS	MEAN	0.42	0.43	0.27	1.92*	1.38	1.73	0.6	0.5	0.36	0.58	0.39	1.23	1.56	0.44
	SD	0.02	0.03	0.02	0.33	0.06	0.04	0.05	0.02	0.02	0.07	0.02	0.04	0.07	0.04
ZISO	MEAN	0.31	0.68	0.22	0.51*	1.35*	1.14*	0.55	0.36	0.57	0.35	0.42	1.58	1.58	0.54
	SD	0.02	0.03	0.01	0.25	0.07	0.05	0.05	0.01	0.01	0.04	0.12	0.07	0.07	0.04
β-LCY1	MEAN	1.62	0.98	0.79	1.60*	1.17	1.18	0.88	1.36	0.96	0.81	0.81	1.05	1.21	0.96
	SD	0.1	0.05	0.06	0.18	0.06	0.06	0.1	0.1	0.07	0.12	0.06	0.08	0.07	0.11
β-LCY2a	MEAN	0.23	0.41	0.28	1.35*	1.94*	2.16	0.59*	0.22	0.3	0.32	0.38	1.65	1.95	0.41
	SD	0.01	0.02	0.02	0.15	0.09	0.06	0.05	0.01	0.02	0.04	0.03	0.05	0.11	0.03
β-LCY2b	MEAN	0.26	0.43*	0.39*	1.82*	2.12*	2.59	0.66	0.23	0.33	0.21	0.84	1.79	2.63	0.39
	SD	0.02	0.03	0.05	0.22	0.13	0.12	0.08	0.01	0.02	0.04	0.17	0.07	0.14	0.05
β-CHX	MEAN	0.09	0.28	0.33	1.29*	1.00*	1.44	0.51	0.1	0.25	0.42	0.39	0.66	1.27	0.45
	SD	0.01	0.02	0.03	0.16	0.03	0.06	0.05	0.01	0.02	0.06	0.04	0.05	0.06	0.04
CCD1	MEAN	0.26	0.23	0.08	0.26*	0.8	0.59*	0.23	0.27	0.31	0.1	0.08	0.76	0.76	0.2
	SD	0.02	0.02	0.01	0.02	0.02	0.04	0.02	0.01	0.01	0.01	0.01	0.04	0.04	0.02
NCED1	MEAN	1.21*	0.15	0.05	0.04	2.59*	2.41	1.11*	0.23	0.1	0.08	0.02	2	2.18	0.83
	SD	0.1	0.01	0.01	0.04	0.18	0.15	0.12	0.02	0.01	0.01	0.01	0.12	0.15	0.08
NCED2	MEAN	1.63	0.81*	0.49*	1.22*	2.10*	2.97	1.36	1.63	1.06	0.72	0.35	2.66	2.93	1.25
	SD	0.1	0.04	0.03	0.13	0.1	0.16	0.12	0.04	0.04	0.09	0.1	0.06	0.14	0.1
HSP21	MEAN	0.36	0.64	3.99	10.42*	0.99	1	3.65	0.34	0.52	4.78	3.06	1.26	1.13	3.3
	SD	0.06	0.06	0.44	1.2	0.2	0.13	0.49	0.04	0.05	0.72	0.33	0.13	0.16	0.47
FIB1	MEAN	0.05	0.17	0.75	1.24*	0.20*	0.7	0.71	0.05	0.11	1.32	0.44	0.44	0.69	0.55
	SD	0.01	0.01	0.08	0.2	0.02	0.09	0.06	0.01	0.01	0.56	0.03	0.04	0.1	0.05
FIB2	MEAN	0.39	0.67	0.9	1.15*	0.29*	0.75	0.45	0.47	0.81	0.89	0.31	0.59	0.94	0.37
	SD	0.02	0.04	0.14	0.16	0.04	0.07	0.07	0.03	0.04	0.29	0.02	0.1	0.08	0.04
PYP1	MEAN	0.04	0.09	0.15*	0.11	0.97	1.66	1.33*	0.05	0.07	0.04	0.16	1.09	1.67	0.72
	SD	0.01	0.01	0.01	0.01	0.04	0.04	0.08	0.01	0.01	0.01	0.01	0.04	0.07	0.05
PYP2	MEAN	0.12	0.26	0.56*	0.38*	1.15	1.34	1.36	0.16	0.2	0.22	1.12	1.22	1.27	1.29
	SD	0.01	0.01	0.03	0.02	0.05	0.04	0.1	0.01	0.01	0.01	0.09	0.02	0.06	0.11
PYP6	MEAN	0.04	0.16	0.36*	0.70*	1.21	1.44	1.15	0.08	0.13	0.09	1.13	1.33	1.39	1.12
	SD	0.01	0.01	0.02	0.04	0.07	0.07	0.32	0.01	0.01	0.01	0.06	0.06	0.09	0.06

[truncated: 3 more sheets: Table S11, Table S12, Table S13]
